# Supplementary material for: Modeling the Complete Dynamics of the SARS-CoV-2 Pandemic of Germany and Its Federal States Using Multiple Levels of Data
Source: Viruses. 2025 Jul 14;17(7):981. doi: 10.3390/v17070981 (PMC12297911; doi:10.3390/v17070981)
Supplement: Supplementary file 1 [file viruses-17-00981-s001.zip]

Archive with 1 entries (1 files):
- viruses-3604628-supplementary.pdf
